# Supplementary material for: Construction of a ceRNA network in polycystic ovary syndrome (PCOS) driven by exosomal lncRNA
Source: Front Genet. 2022 Nov 4;13:979924. doi: 10.3389/fgene.2022.979924 (PMC9672461; doi:10.3389/fgene.2022.979924)
Supplement: Supplementary file 1 [file Table6.xls]

## Sheet: Sheet1
ONTOLOGY	ID	Description	pvalue	geneID	Count
BP	GO:0046395	carboxylic acid catabolic process	4.867e-07	ACADM/AIG1/PCCA/SCP2/ALDH6A1/MCCC1/HIBADH/ACOX2/PCCB/GCAT/ACOT4/GPT2	12
BP	GO:0016054	organic acid catabolic process	5.82078e-07	ACADM/AIG1/PCCA/SCP2/ALDH6A1/MCCC1/HIBADH/ACOX2/PCCB/GCAT/ACOT4/GPT2	12
BP	GO:0044282	small molecule catabolic process	2.23474e-06	CYP1A1/ACADM/APOE/AIG1/PCCA/SCP2/ALDH6A1/MCCC1/HIBADH/ACOX2/PCCB/GCAT/ACOT4/GPT2	14
BP	GO:0072330	monocarboxylic acid biosynthetic process	9.514e-06	CYP1A1/SCD/SCP2/SCD5/NR1H4/APOC1/ACOT4/PLA2G4A/GAMT/DHRS9	10
BP	GO:0006631	fatty acid metabolic process	1.70332e-05	CYP1A1/ACSL6/ACADM/AIG1/PCCA/SCD/SCP2/SCD5/ACOX2/PCCB/APOC1/ACOT4/PLA2G4A	13
BP	GO:0046394	carboxylic acid biosynthetic process	4.95555e-05	CYP1A1/SCD/SCP2/SERINC3/SCD5/NR1H4/APOC1/ACOT4/PLA2G4A/GAMT/DHRS9	11
BP	GO:0071825	protein-lipid complex subunit organization	5.04933e-05	APOE/LPCAT3/NR1H4/BIN1/APOC1	5
BP	GO:0016053	organic acid biosynthetic process	5.24751e-05	CYP1A1/SCD/SCP2/SERINC3/SCD5/NR1H4/APOC1/ACOT4/PLA2G4A/GAMT/DHRS9	11
BP	GO:0016042	lipid catabolic process	5.87606e-05	SMPD3/ACADM/APOE/AIG1/PCCA/SCP2/ACOX2/PCCB/APOC1/PLA2G4A/PNLIP	11
BP	GO:0044242	cellular lipid catabolic process	6.11267e-05	SMPD3/ACADM/AIG1/PCCA/SCP2/ACOX2/PCCB/APOC1/PLA2G4A	9
BP	GO:0065005	protein-lipid complex assembly	0.000107968	APOE/LPCAT3/BIN1/APOC1	4
BP	GO:0043954	cellular component maintenance	0.000132034	KIFC3/APOE/INSR/CLDN3/ITPKA	5
BP	GO:0009062	fatty acid catabolic process	0.000159166	ACADM/AIG1/PCCA/SCP2/ACOX2/PCCB	6
BP	GO:0046459	short-chain fatty acid metabolic process	0.00021791	PCCA/PCCB/ACOT4	3
BP	GO:0001676	long-chain fatty acid metabolic process	0.000295138	CYP1A1/ACSL6/AIG1/SCP2/ACOT4/PLA2G4A	6
BP	GO:0072329	monocarboxylic acid catabolic process	0.000466873	ACADM/AIG1/PCCA/SCP2/ACOX2/PCCB	6
BP	GO:0031667	response to nutrient levels	0.000470972	CYP1A1/LCN2/NUAK2/RELA/TMEM135/ACADM/APOE/IMPACT/NUCB2/NR1H4/HFE/AGL	12
BP	GO:0071827	plasma lipoprotein particle organization	0.000509812	APOE/LPCAT3/NR1H4/APOC1	4
BP	GO:0006694	steroid biosynthetic process	0.000514873	CYP1A1/APOE/SCP2/LPCAT3/NR1H4/CYP11A1/DHCR24	7
BP	GO:0006066	alcohol metabolic process	0.000597094	CYP1A1/APOE/LPCAT3/NR1H4/CYP11A1/DHCR24/PLA2G4A/PNLIP/ITPKA/DHRS9	10
BP	GO:0097062	dendritic spine maintenance	0.000614753	APOE/INSR/ITPKA	3
BP	GO:0008202	steroid metabolic process	0.00115193	CYP1A1/APOE/SCP2/LPCAT3/NR1H4/CYP11A1/DHCR24/APOC1/DHRS9	9
BP	GO:0034377	plasma lipoprotein particle assembly	0.00130495	APOE/LPCAT3/APOC1	3
BP	GO:0120254	olefinic compound metabolic process	0.00152009	CYP1A1/SCP2/CYP11A1/PLA2G4A/PNLIP/DHRS9	6
BP	GO:0030100	regulation of endocytosis	0.00164112	STON1/APOE/INSR/HFE/ANGPT1/BIN1/APOC1	7
BP	GO:0030258	lipid modification	0.00168591	CYP1A1/ACADM/APOE/SCP2/LPCAT3/ACOX2/APOC1	7
BP	GO:0034368	protein-lipid complex remodeling	0.00177957	APOE/NR1H4/APOC1	3
BP	GO:0034369	plasma lipoprotein particle remodeling	0.00177957	APOE/NR1H4/APOC1	3
BP	GO:0009063	cellular amino acid catabolic process	0.00198114	ALDH6A1/MCCC1/HIBADH/GCAT/GPT2	5
BP	GO:0006633	fatty acid biosynthetic process	0.00209443	CYP1A1/SCD/SCD5/APOC1/ACOT4/PLA2G4A	6
BP	GO:0010039	response to iron ion	0.00214861	CYP1A1/LCN2/HFE	3
BP	GO:0034367	protein-containing complex remodeling	0.00214861	APOE/NR1H4/APOC1	3
BP	GO:0042987	amyloid precursor protein catabolic process	0.00221858	RELA/APOE/DHCR24/BIN1	4
BP	GO:0033559	unsaturated fatty acid metabolic process	0.00249824	CYP1A1/SCD/SCP2/SCD5/PLA2G4A	5
BP	GO:0000038	very long-chain fatty acid metabolic process	0.00256187	ACSL6/ACOX2/ACOT4	3
BP	GO:0030301	cholesterol transport	0.0025931	APOE/SCP2/LPCAT3/APOC1/PNLIP	5
BP	GO:0000271	polysaccharide biosynthetic process	0.00273395	SMPD3/ACADM/INSR/AGL	4
BP	GO:0090181	regulation of cholesterol metabolic process	0.00278562	APOE/LPCAT3/NR1H4	3
BP	GO:0034756	regulation of iron ion transport	0.00278683	LCN2/HFE	2
BP	GO:0030198	extracellular matrix organization	0.003111	SMPD3/MMP25/ELF3/MMP14/WASHC1/NFKB2/ECM2/COL15A1	8
BP	GO:0043062	extracellular structure organization	0.00317431	SMPD3/MMP25/ELF3/MMP14/WASHC1/NFKB2/ECM2/COL15A1	8
BP	GO:0045229	external encapsulating structure organization	0.00330393	SMPD3/MMP25/ELF3/MMP14/WASHC1/NFKB2/ECM2/COL15A1	8
BP	GO:0009132	nucleoside diphosphate metabolic process	0.00333185	NME4/INSR/ENTPD6/DHTKD1/AK7	5
BP	GO:0034379	very-low-density lipoprotein particle assembly	0.00338814	LPCAT3/APOC1	2
BP	GO:0032373	positive regulation of sterol transport	0.00352772	APOE/SCP2/LPCAT3	3
BP	GO:0032376	positive regulation of cholesterol transport	0.00352772	APOE/SCP2/LPCAT3	3
BP	GO:0032371	regulation of sterol transport	0.00365226	APOE/SCP2/LPCAT3/APOC1	4
BP	GO:0032374	regulation of cholesterol transport	0.00365226	APOE/SCP2/LPCAT3/APOC1	4
BP	GO:0033540	fatty acid beta-oxidation using acyl-CoA oxidase	0.00404432	SCP2/ACOX2	2
BP	GO:0034370	triglyceride-rich lipoprotein particle remodeling	0.00404432	APOE/NR1H4	2
BP	GO:0034372	very-low-density lipoprotein particle remodeling	0.00404432	APOE/NR1H4	2
BP	GO:0015918	sterol transport	0.00407649	APOE/SCP2/LPCAT3/APOC1/PNLIP	5
BP	GO:0032094	response to food	0.00408334	CYP1A1/TMEM135/NUCB2	3
BP	GO:0033700	phospholipid efflux	0.00475445	APOE/APOC1	2
BP	GO:0042308	negative regulation of protein import into nucleus	0.00475445	MDFIC/ANGPT1	2
BP	GO:1904590	negative regulation of protein import	0.00475445	MDFIC/ANGPT1	2
BP	GO:0032370	positive regulation of lipid transport	0.00476028	APOE/SCP2/LPCAT3/PLA2G4A	4
BP	GO:0097006	regulation of plasma lipoprotein particle levels	0.00496456	APOE/LPCAT3/NR1H4/APOC1	4
BP	GO:0006869	lipid transport	0.00506069	NME4/APOE/SCP2/LPCAT3/APOC1/PLA2G4A/FABP6/PNLIP/SERPINA5	9
BP	GO:0007586	digestion	0.00508747	LPCAT3/CCKBR/PGA4/PNLIP/PGA3	5
BP	GO:0008203	cholesterol metabolic process	0.00508747	APOE/LPCAT3/NR1H4/CYP11A1/DHCR24	5
BP	GO:0034754	cellular hormone metabolic process	0.00508747	CYP1A1/ECE1/CYP11A1/PNLIP/DHRS9	5
BP	GO:0005978	glycogen biosynthetic process	0.00534678	ACADM/INSR/AGL	3
BP	GO:0009250	glucan biosynthetic process	0.00534678	ACADM/INSR/AGL	3
BP	GO:0010872	regulation of cholesterol esterification	0.00551763	APOE/APOC1	2
BP	GO:0033212	iron import into cell	0.00551763	LCN2/HFE	2
BP	GO:0036151	phosphatidylcholine acyl-chain remodeling	0.00551763	LPCAT3/PLA2G4A	2
BP	GO:0009083	branched-chain amino acid catabolic process	0.00633297	ALDH6A1/HIBADH	2
BP	GO:0016114	terpenoid biosynthetic process	0.00633297	CYP1A1/DHRS9	2
BP	GO:0034638	phosphatidylcholine catabolic process	0.00633297	APOC1/PLA2G4A	2
BP	GO:0051775	response to redox state	0.00633297	SMPD3/NPAS2	2
BP	GO:1990822	basic amino acid transmembrane transport	0.00633297	SLC47A1/SLC7A4	2
BP	GO:1902003	regulation of amyloid-beta formation	0.00682103	RELA/APOE/BIN1	3
BP	GO:1902652	secondary alcohol metabolic process	0.0068233	APOE/LPCAT3/NR1H4/CYP11A1/DHCR24	5
BP	GO:0034375	high-density lipoprotein particle remodeling	0.00719959	APOE/APOC1	2
BP	GO:0032368	regulation of lipid transport	0.00721459	APOE/SCP2/LPCAT3/APOC1/PLA2G4A	5
BP	GO:0009395	phospholipid catabolic process	0.00722351	SMPD3/APOC1/PLA2G4A	3
BP	GO:0042982	amyloid precursor protein metabolic process	0.00733836	RELA/APOE/DHCR24/BIN1	4
BP	GO:0043648	dicarboxylic acid metabolic process	0.00761036	NR1H4/GRHPR/ACOT4/GPT2	4
BP	GO:0042572	retinol metabolic process	0.00763979	CYP1A1/PNLIP/DHRS9	3
BP	GO:0016125	sterol metabolic process	0.00783051	APOE/LPCAT3/NR1H4/CYP11A1/DHCR24	5
BP	GO:0006636	unsaturated fatty acid biosynthetic process	0.00806998	SCD/SCD5/PLA2G4A	3
BP	GO:0043117	positive regulation of vascular permeability	0.00811662	APOE/ANGPT1	2
BP	GO:0070301	cellular response to hydrogen peroxide	0.00817408	SMPD3/LCN2/RELA/IMPACT	4
BP	GO:0006520	cellular amino acid metabolic process	0.00831161	SERINC3/ALDH6A1/MCCC1/HIBADH/NR1H4/GCAT/GPT2	7
BP	GO:0006165	nucleoside diphosphate phosphorylation	0.00846594	NME4/INSR/DHTKD1/AK7	4
BP	GO:0046434	organophosphate catabolic process	0.00848213	SMPD3/HINT1/ENTPD6/APOC1/PLA2G4A	5
BP	GO:0048260	positive regulation of receptor-mediated endocytosis	0.00851418	INSR/HFE/ANGPT1	3
BP	GO:0042445	hormone metabolic process	0.00857319	CYP1A1/ECE1/CYP11A1/HFE/PNLIP/DHRS9	6
BP	GO:0019218	regulation of steroid metabolic process	0.00876454	APOE/LPCAT3/NR1H4/APOC1	4
BP	GO:0045807	positive regulation of endocytosis	0.00876454	APOE/INSR/HFE/ANGPT1	4
BP	GO:0034381	plasma lipoprotein particle clearance	0.00897249	APOE/NR1H4/APOC1	3
BP	GO:0046939	nucleotide phosphorylation	0.00906995	NME4/INSR/DHTKD1/AK7	4
BP	GO:0030299	intestinal cholesterol absorption	0.00908321	LPCAT3/PNLIP	2
BP	GO:0034433	steroid esterification	0.00908321	APOE/APOC1	2
BP	GO:0034434	sterol esterification	0.00908321	APOE/APOC1	2
BP	GO:0034435	cholesterol esterification	0.00908321	APOE/APOC1	2
BP	GO:0034308	primary alcohol metabolic process	0.00938223	CYP1A1/CYP11A1/PNLIP/DHRS9	4
BP	GO:0016485	protein processing	0.00992428	TMPRSS2/MMP14/PISD/ECE1/LPCAT3/DHCR24	6
BP	GO:1902991	regulation of amyloid precursor protein catabolic process	0.00993178	RELA/APOE/BIN1	3
BP	GO:0009081	branched-chain amino acid metabolic process	0.0100985	ALDH6A1/HIBADH	2
BP	GO:0015802	basic amino acid transport	0.0100985	SLC47A1/SLC7A4	2
BP	GO:0032026	response to magnesium ion	0.0100985	SMPD3/ENTPD6	2
BP	GO:0006979	response to oxidative stress	0.0103089	SMPD3/LCN2/MMP14/RELA/APOE/IMPACT/NCOA7/ACOX2/DHCR24	9
BP	GO:0010876	lipid localization	0.0105931	NME4/APOE/SCP2/LPCAT3/APOC1/PLA2G4A/FABP6/PNLIP/SERPINA5	9
BP	GO:0006766	vitamin metabolic process	0.0107011	CYP1A1/CLYBL/MCCC1/CYP11A1	4
BP	GO:0006695	cholesterol biosynthetic process	0.0109485	APOE/LPCAT3/DHCR24	3
BP	GO:0034205	amyloid-beta formation	0.0109485	RELA/APOE/BIN1	3
BP	GO:1902653	secondary alcohol biosynthetic process	0.0109485	APOE/LPCAT3/DHCR24	3
BP	GO:0005976	polysaccharide metabolic process	0.0110486	SMPD3/ACADM/INSR/AGL	4
BP	GO:0007229	integrin-mediated signaling pathway	0.0110486	ITGB4/ITGB8/EMP2/PTPRA	4
BP	GO:0031498	chromatin disassembly	0.0111617	HMGA1/MAP1S	2
BP	GO:0042359	vitamin D metabolic process	0.0111617	CYP1A1/CYP11A1	2
BP	GO:0007160	cell-matrix adhesion	0.0116469	ITGB4/OTOA/MMP14/EMP2/ECM2/PTPRA	6
BP	GO:0033013	tetrapyrrole metabolic process	0.0120233	CYP1A1/CLYBL/COX15	3
BP	GO:0048259	regulation of receptor-mediated endocytosis	0.0121343	INSR/HFE/ANGPT1/APOC1	4
BP	GO:1905954	positive regulation of lipid localization	0.0121343	APOE/SCP2/LPCAT3/PLA2G4A	4
BP	GO:0006650	glycerophospholipid metabolic process	0.0121866	PISD/SERINC3/LPCAT3/NR1H4/APOC1/PLA2G4A/ITPKA	7
BP	GO:0044241	lipid digestion	0.0122719	LPCAT3/PNLIP	2
BP	GO:0046823	negative regulation of nucleocytoplasmic transport	0.0122719	MDFIC/ANGPT1	2
BP	GO:0098856	intestinal lipid absorption	0.0122719	LPCAT3/PNLIP	2
BP	GO:1901617	organic hydroxy compound biosynthetic process	0.012583	APOE/SCP2/LPCAT3/NR1H4/DHCR24/ITPKA	6
BP	GO:0006644	phospholipid metabolic process	0.012614	SMPD3/PISD/SERINC3/LPCAT3/NR1H4/APOC1/PLA2G4A/ITPKA	8
BP	GO:0034755	iron ion transmembrane transport	0.0134283	LCN2/HFE	2
BP	GO:0045540	regulation of cholesterol biosynthetic process	0.0134283	APOE/LPCAT3	2
BP	GO:0106118	regulation of sterol biosynthetic process	0.0134283	APOE/LPCAT3	2
BP	GO:0046486	glycerolipid metabolic process	0.0143313	PISD/APOE/SERINC3/LPCAT3/NR1H4/APOC1/PLA2G4A/ITPKA	8
BP	GO:0015980	energy derivation by oxidation of organic compounds	0.0147804	ACADM/UQCRC2/NDUFS1/INSR/COX15/DHTKD1/AGL	7
BP	GO:0016126	sterol biosynthetic process	0.0149674	APOE/LPCAT3/DHCR24	3
BP	GO:0071496	cellular response to external stimulus	0.0152483	LCN2/NUAK2/CNN2/IMPACT/NR1H4/HFE/TMEM150C	7
BP	GO:0033692	cellular polysaccharide biosynthetic process	0.0156007	ACADM/INSR/AGL	3
BP	GO:1905952	regulation of lipid localization	0.015765	APOE/SCP2/LPCAT3/APOC1/PLA2G4A	5
BP	GO:0043244	regulation of protein-containing complex disassembly	0.0166913	MAP1S/SVIL/ADD3/INSR	4
BP	GO:0050435	amyloid-beta metabolic process	0.0169121	RELA/APOE/BIN1	3
BP	GO:0006658	phosphatidylserine metabolic process	0.0171669	SERINC3/LPCAT3	2
BP	GO:0010954	positive regulation of protein processing	0.0171669	MMP14/LPCAT3	2
BP	GO:0016540	protein autoprocessing	0.0171669	TMPRSS2/PISD	2
BP	GO:0062009	secondary palate development	0.0171669	MMP25/ITGB8	2
BP	GO:0034394	protein localization to cell surface	0.0175903	EMP2/HFE/ANGPT1	3
BP	GO:0050810	regulation of steroid biosynthetic process	0.0182835	APOE/LPCAT3/NR1H4	3
BP	GO:0002092	positive regulation of receptor internalization	0.0185002	INSR/ANGPT1	2
BP	GO:0008535	respiratory chain complex IV assembly	0.0185002	COX15/COX18	2
BP	GO:0051016	barbed-end actin filament capping	0.0185002	SVIL/ADD3	2
BP	GO:0060037	pharyngeal system development	0.0185002	PLXNA2/ECE1	2
BP	GO:0062012	regulation of small molecule metabolic process	0.0188231	ACADM/APOE/INSR/CLYBL/LPCAT3/NR1H4/APOC1	7
BP	GO:0099111	microtubule-based transport	0.0190332	BICDL1/MAP1S/MAP2/TTLL1/SSX2IP	5
BP	GO:0006753	nucleoside phosphate metabolic process	0.0195647	ACSL6/TPST2/HINT1/NME4/INSR/ENTPD6/DHTKD1/AK7/ACOT4	9
BP	GO:0030048	actin filament-based movement	0.0195731	MYH14/EMP2/BIN1/SCN3B	4
BP	GO:0001958	endochondral ossification	0.0198758	SMPD3/MMP14	2
BP	GO:0002719	negative regulation of cytokine production involved in immune response	0.0198758	HFE/ANGPT1	2
BP	GO:0036075	replacement ossification	0.0198758	SMPD3/MMP14	2
BP	GO:1903319	positive regulation of protein maturation	0.0198758	MMP14/LPCAT3	2
BP	GO:0005977	glycogen metabolic process	0.0204532	ACADM/INSR/AGL	3
BP	GO:0006073	cellular glucan metabolic process	0.0212066	ACADM/INSR/AGL	3
BP	GO:0044042	glucan metabolic process	0.0212066	ACADM/INSR/AGL	3
BP	GO:0008299	isoprenoid biosynthetic process	0.021293	CYP1A1/DHRS9	2
BP	GO:0006635	fatty acid beta-oxidation	0.021975	ACADM/SCP2/ACOX2	3
BP	GO:0046470	phosphatidylcholine metabolic process	0.021975	LPCAT3/APOC1/PLA2G4A	3
BP	GO:1902430	negative regulation of amyloid-beta formation	0.0227509	APOE/BIN1	2
BP	GO:0036296	response to increased oxygen levels	0.0242488	CYP1A1/LCN2	2
BP	GO:0045577	regulation of B cell differentiation	0.0242488	MMP14/INHA	2
BP	GO:0045940	positive regulation of steroid metabolic process	0.0242488	APOE/APOC1	2
BP	GO:0070498	interleukin-1-mediated signaling pathway	0.0242488	IL1RN/RELA	2
BP	GO:0034637	cellular carbohydrate biosynthetic process	0.0251996	ACADM/INSR/AGL	3
BP	GO:0070633	transepithelial transport	0.0257861	ITPR1/CLDN3	2
BP	GO:0045936	negative regulation of phosphate metabolic process	0.0267812	WASHC1/APOE/IMPACT/MGAT5/ANGPT1/APOC1/INHA/CNKSR3	8
BP	GO:0046165	alcohol biosynthetic process	0.0268195	APOE/LPCAT3/DHCR24/ITPKA	4
BP	GO:0032272	negative regulation of protein polymerization	0.0269022	SVIL/MAP2/ADD3	3
BP	GO:0010563	negative regulation of phosphorus metabolic process	0.027095	WASHC1/APOE/IMPACT/MGAT5/ANGPT1/APOC1/INHA/CNKSR3	8
BP	GO:0046475	glycerophospholipid catabolic process	0.0273619	APOC1/PLA2G4A	2
BP	GO:0031333	negative regulation of protein-containing complex assembly	0.027435	SVIL/IMPACT/MAP2/ADD3	4
BP	GO:0001523	retinoid metabolic process	0.0277761	CYP1A1/PNLIP/DHRS9	3
BP	GO:0031589	cell-substrate adhesion	0.0280259	ITGB4/OTOA/MMP14/EMP2/ECM2/PTPRA/ANGPT1	7
BP	GO:0046474	glycerophospholipid biosynthetic process	0.0283128	PISD/LPCAT3/NR1H4/PLA2G4A/ITPKA	5
BP	GO:0003382	epithelial cell morphogenesis	0.0289756	CLDN3/COL15A1	2
BP	GO:0010984	regulation of lipoprotein particle clearance	0.0289756	NR1H4/APOC1	2
BP	GO:1900181	negative regulation of protein localization to nucleus	0.0289756	MDFIC/ANGPT1	2
BP	GO:1902992	negative regulation of amyloid precursor protein catabolic process	0.0289756	APOE/BIN1	2
BP	GO:0009150	purine ribonucleotide metabolic process	0.029875	ACSL6/TPST2/HINT1/NME4/INSR/DHTKD1/ACOT4	7
BP	GO:0031669	cellular response to nutrient levels	0.0303551	LCN2/NUAK2/IMPACT/NR1H4/HFE	5
BP	GO:0006112	energy reserve metabolic process	0.0304877	ACADM/INSR/AGL	3
BP	GO:0097061	dendritic spine organization	0.0304877	APOE/INSR/ITPKA	3
BP	GO:0001662	behavioral fear response	0.0306265	APOE/NPAS2	2
BP	GO:0042573	retinoic acid metabolic process	0.0306265	CYP1A1/DHRS9	2
BP	GO:0055094	response to lipoprotein particle	0.0306265	SMPD3/APOE	2
BP	GO:0042542	response to hydrogen peroxide	0.0306388	SMPD3/LCN2/RELA/IMPACT	4
BP	GO:0001889	liver development	0.031305	CYP1A1/RELA/ACADM/HFE	4
BP	GO:0072384	organelle transport along microtubule	0.0314215	BICDL1/MAP1S/MAP2	3
BP	GO:0010038	response to metal ion	0.031805	CYP1A1/SMPD3/LCN2/RASGRP2/ENTPD6/HFE/CYB5A	7
BP	GO:0051604	protein maturation	0.0321434	TMPRSS2/MMP14/PISD/ECE1/LPCAT3/DHCR24	6
BP	GO:0002209	behavioral defense response	0.0323138	APOE/NPAS2	2
BP	GO:0010765	positive regulation of sodium ion transport	0.0323138	SCN3B/CNKSR3	2
BP	GO:0034331	cell junction maintenance	0.0323138	KIFC3/CLDN3	2
BP	GO:0035633	maintenance of blood-brain barrier	0.0323138	ANGPT1/CLDN3	2
BP	GO:0086005	ventricular cardiac muscle cell action potential	0.0323138	BIN1/SCN3B	2
BP	GO:0016101	diterpenoid metabolic process	0.0333337	CYP1A1/PNLIP/DHRS9	3
BP	GO:1901879	regulation of protein depolymerization	0.0333337	MAP1S/SVIL/ADD3	3
BP	GO:0061008	hepaticobiliary system development	0.0333545	CYP1A1/RELA/ACADM/HFE	4
BP	GO:0006699	bile acid biosynthetic process	0.0340369	SCP2/NR1H4	2
BP	GO:0007031	peroxisome organization	0.0340369	TMEM135/SCP2	2
BP	GO:0008207	C21-steroid hormone metabolic process	0.0340369	CYP11A1/DHRS9	2
BP	GO:0017004	cytochrome complex assembly	0.0340369	COX15/COX18	2
BP	GO:0071402	cellular response to lipoprotein particle stimulus	0.0340369	SMPD3/APOE	2
BP	GO:0000302	response to reactive oxygen species	0.0341478	SMPD3/LCN2/RELA/APOE/IMPACT	5
BP	GO:0032984	protein-containing complex disassembly	0.0352832	HMGA1/MAP1S/SVIL/ADD3/INSR	5
BP	GO:0032885	regulation of polysaccharide biosynthetic process	0.0357951	SMPD3/INSR	2
BP	GO:0042178	xenobiotic catabolic process	0.0357951	CYP1A1/FMO4	2
BP	GO:1902903	regulation of supramolecular fiber organization	0.0359126	MAP1S/WASHC1/SVIL/APOE/MAP2/ADD3/BIN1	7
BP	GO:0099175	regulation of postsynapse organization	0.0363133	LRFN4/APOE/ITPKA	3
BP	GO:0007162	negative regulation of cell adhesion	0.0364126	PLXNA2/IL1RN/MMP14/CD164/HFE/ANGPT1	6
BP	GO:0009259	ribonucleotide metabolic process	0.0367744	ACSL6/TPST2/HINT1/NME4/INSR/DHTKD1/ACOT4	7
BP	GO:0010970	transport along microtubule	0.0369411	BICDL1/MAP1S/MAP2/SSX2IP	4
BP	GO:0034614	cellular response to reactive oxygen species	0.0369411	SMPD3/LCN2/RELA/IMPACT	4
BP	GO:0042596	fear response	0.0375878	APOE/NPAS2	2
BP	GO:0097242	amyloid-beta clearance	0.0375878	APOE/INSR	2
BP	GO:1903725	regulation of phospholipid metabolic process	0.0375878	NR1H4/APOC1	2
BP	GO:0002701	negative regulation of production of molecular mediator of immune response	0.0394142	HFE/ANGPT1	2
BP	GO:0086091	regulation of heart rate by cardiac conduction	0.0394142	BIN1/SCN3B	2
BP	GO:0106027	neuron projection organization	0.0394253	APOE/INSR/ITPKA	3
BP	GO:0010594	regulation of endothelial cell migration	0.0400569	LCN2/MAP2K3/APOE/EMP2/ANGPT1	5
BP	GO:0032271	regulation of protein polymerization	0.0406799	WASHC1/SVIL/MAP2/ADD3/BIN1	5
BP	GO:0035637	multicellular organismal signaling	0.0407418	MYH14/OTOA/BIN1/SCN3B	4
BP	GO:0009069	serine family amino acid metabolic process	0.0412737	SERINC3/GCAT	2
BP	GO:0010543	regulation of platelet activation	0.0412737	APOE/PLA2G4A	2
BP	GO:0014037	Schwann cell differentiation	0.0412737	ITGB4/RELA	2
BP	GO:0007044	cell-substrate junction assembly	0.0415729	ITGB4/MMP14/PTPRA	3
BP	GO:0006163	purine nucleotide metabolic process	0.0417589	ACSL6/TPST2/HINT1/NME4/INSR/DHTKD1/ACOT4	7
BP	GO:0019693	ribose phosphate metabolic process	0.0417589	ACSL6/TPST2/HINT1/NME4/INSR/DHTKD1/ACOT4	7
BP	GO:0015914	phospholipid transport	0.0426685	APOE/SCP2/APOC1	3
BP	GO:0044264	cellular polysaccharide metabolic process	0.0426685	ACADM/INSR/AGL	3
BP	GO:0050892	intestinal absorption	0.0431657	LPCAT3/PNLIP	2
BP	GO:0051693	actin filament capping	0.0431657	SVIL/ADD3	2
BP	GO:0006721	terpenoid metabolic process	0.0437785	CYP1A1/PNLIP/DHRS9	3
BP	GO:0043255	regulation of carbohydrate biosynthetic process	0.0437785	SMPD3/ACADM/INSR	3
BP	GO:0070252	actin-mediated cell contraction	0.0437785	EMP2/BIN1/SCN3B	3
BP	GO:0009117	nucleotide metabolic process	0.0448699	ACSL6/TPST2/HINT1/NME4/INSR/DHTKD1/AK7/ACOT4	8
BP	GO:0030574	collagen catabolic process	0.0450895	MMP25/MMP14	2
BP	GO:0032689	negative regulation of interferon-gamma production	0.0450895	NR1H4/INHA	2
BP	GO:0045687	positive regulation of glial cell differentiation	0.0450895	RELA/BIN1	2
BP	GO:0055090	acylglycerol homeostasis	0.0450895	APOE/NR1H4	2
BP	GO:0060999	positive regulation of dendritic spine development	0.0450895	APOE/ITPKA	2
BP	GO:0070328	triglyceride homeostasis	0.0450895	APOE/NR1H4	2
BP	GO:0090317	negative regulation of intracellular protein transport	0.0450895	MDFIC/ANGPT1	2
BP	GO:0006091	generation of precursor metabolites and energy	0.0453154	ACADM/UQCRC2/NDUFS1/INSR/COX15/DHTKD1/AGL/CYB5A	8
BP	GO:0043112	receptor metabolic process	0.0455857	APOE/ECE1/INSR/ANGPT1	4
BP	GO:1902904	negative regulation of supramolecular fiber organization	0.046423	SVIL/APOE/MAP2/ADD3	4
BP	GO:0045840	positive regulation of mitotic nuclear division	0.0470445	SMPD3/INSR	2
BP	GO:0099173	postsynapse organization	0.0472689	LRFN4/APOE/INSR/ITPKA	4
BP	GO:0006898	receptor-mediated endocytosis	0.0479226	APOE/INSR/HFE/ANGPT1/APOC1	5
BP	GO:0150115	cell-substrate junction organization	0.0483615	ITGB4/MMP14/PTPRA	3
BP	GO:0006775	fat-soluble vitamin metabolic process	0.0490301	CYP1A1/CYP11A1	2
BP	GO:0032881	regulation of polysaccharide metabolic process	0.0490301	SMPD3/INSR	2
BP	GO:0031668	cellular response to extracellular stimulus	0.0493165	LCN2/NUAK2/IMPACT/NR1H4/HFE	5
BP	GO:0045833	negative regulation of lipid metabolic process	0.0495426	WASHC1/APOE/APOC1	3
BP	GO:0046890	regulation of lipid biosynthetic process	0.0498579	APOE/LPCAT3/NR1H4/APOC1	4
CC	GO:0005759	mitochondrial matrix	0.000606024	ACADM/NME4/PCCA/NDUFS1/ALDH6A1/MCCC1/HIBADH/CYP11A1/PCCB/DHTKD1/CA5B/GPT2	12
CC	GO:0005782	peroxisomal matrix	0.000800459	SCP2/ACOX2/GRHPR/ACOT4	4
CC	GO:0031907	microbody lumen	0.000800459	SCP2/ACOX2/GRHPR/ACOT4	4
CC	GO:0005777	peroxisome	0.00112078	ACSL6/TMEM135/SCP2/ACOX2/GRHPR/ACOT4	6
CC	GO:0042579	microbody	0.00112078	ACSL6/TMEM135/SCP2/ACOX2/GRHPR/ACOT4	6
CC	GO:0005925	focal adhesion	0.00237543	HMGA1/ITGB4/FHL3/ITGB8/MMP14/ADGRE5/CNN2/SVIL/PTPRA/TNS3	10
CC	GO:0030055	cell-substrate junction	0.00267678	HMGA1/ITGB4/FHL3/ITGB8/MMP14/ADGRE5/CNN2/SVIL/PTPRA/TNS3	10
CC	GO:0031094	platelet dense tubular network	0.00348774	ITPR1/SERPINA5	2
CC	GO:0032994	protein-lipid complex	0.00396138	APOE/BIN1/APOC1	3
CC	GO:0042627	chylomicron	0.00489341	APOE/APOC1	2
CC	GO:0043194	axon initial segment	0.00740821	MAP2/BIN1	2
CC	GO:0005743	mitochondrial inner membrane	0.00769876	CYP1A1/PISD/NME4/UQCRC2/NDUFS1/COX15/COX18/CYP11A1/GCAT/PLA2G4A	10
CC	GO:0034361	very-low-density lipoprotein particle	0.0114814	APOE/APOC1	2
CC	GO:0034385	triglyceride-rich plasma lipoprotein particle	0.0114814	APOE/APOC1	2
CC	GO:0034364	high-density lipoprotein particle	0.0204337	APOE/APOC1	2
CC	GO:0001725	stress fiber	0.0204964	FHL3/MYH14/CNN2	3
CC	GO:0097517	contractile actin filament bundle	0.0204964	FHL3/MYH14/CNN2	3
CC	GO:0008305	integrin complex	0.0265013	ITGB4/ITGB8	2
CC	GO:0032432	actin filament bundle	0.0279463	FHL3/MYH14/CNN2	3
CC	GO:0042641	actomyosin	0.0288515	FHL3/MYH14/CNN2	3
CC	GO:0031904	endosome lumen	0.0331996	PGA4/PGA3	2
CC	GO:0034358	plasma lipoprotein particle	0.0349672	APOE/APOC1	2
CC	GO:0098636	protein complex involved in cell adhesion	0.0349672	ITGB4/ITGB8	2
CC	GO:1990777	lipoprotein particle	0.0349672	APOE/APOC1	2
CC	GO:0005746	mitochondrial respirasome	0.0366465	UQCRC2/NDUFS1/COX15	3
CC	GO:0000791	euchromatin	0.038609	UHRF1/NR1H4	2
CC	GO:0030016	myofibril	0.0416208	FHL3/SVIL/SIMC1/BIN1/SCN3B	5
CC	GO:0042581	specific granule	0.0426456	MCEMP1/LCN2/MMP25/CNN2	4
CC	GO:0070069	cytochrome complex	0.0463	UQCRC2/COX15	2
CC	GO:0043292	contractile fiber	0.046969	FHL3/SVIL/SIMC1/BIN1/SCN3B	5
CC	GO:0070469	respirasome	0.0489405	UQCRC2/NDUFS1/COX15	3
CC	GO:0090575	RNA polymerase II transcription regulator complex	0.0494414	HMGA1/TCF7/GTF2H5/NPAS2	4
MF	GO:0033293	monocarboxylic acid binding	2.83701e-06	PCCA/SCP2/MCCC1/NR1H4/ACOX2/APOC1/SERPINA5	7
MF	GO:0031406	carboxylic acid binding	0.000131788	PCCA/SCP2/MCCC1/NR1H4/ACOX2/GRHPR/APOC1/SERPINA5	8
MF	GO:0033218	amide binding	0.000161874	VIPR1/RELA/APOE/PCCA/ECE1/SCP2/INSR/ALDH6A1/MCCC1/DHCR24/PLA2G4A/CCKBR	12
MF	GO:0017046	peptide hormone binding	0.000987139	VIPR1/ECE1/INSR/CCKBR	4
MF	GO:0016627	oxidoreductase activity, acting on the CH-CH group of donors	0.00168715	ACADM/COX15/ACOX2/DHCR24	4
MF	GO:1901681	sulfur compound binding	0.00195373	APOE/PCCA/SCP2/ALDH6A1/MCCC1/ECM2/DHTKD1/SERPINA5	8
MF	GO:0016717	oxidoreductase activity, acting on paired donors, with oxidation of a pair of donors resulting in the reduction of molecular oxygen to two molecules of water	0.00308417	SCD/SCD5	2
MF	GO:0005504	fatty acid binding	0.00438959	SCP2/ACOX2/APOC1	3
MF	GO:0016776	phosphotransferase activity, phosphate group as acceptor	0.00438959	NME4/AK7/ITPKA	3
MF	GO:0050997	quaternary ammonium group binding	0.00438959	DHTKD1/APOC1/SERPINA5	3
MF	GO:0003779	actin binding	0.00449086	FHL3/MYH14/MAP1S/WASHC1/FMNL3/CNN2/SVIL/IMPACT/ADD3/BIN1	10
MF	GO:0031994	insulin-like growth factor I binding	0.00525727	ITGB4/INSR	2
MF	GO:0043177	organic acid binding	0.00593354	PCCA/SCP2/MCCC1/NR1H4/SERPINA5	5
MF	GO:0050660	flavin adenine dinucleotide binding	0.00595014	ACADM/ACOX2/FMO4/DHCR24	4
MF	GO:0042562	hormone binding	0.00619991	VIPR1/ECE1/INSR/CCKBR	4
MF	GO:0005543	phospholipid binding	0.00655419	SMPD3/SVIL/NME4/APOE/ITPR1/PLEKHA5/BIN1/APOC1/PLA2G4A/SERPINA5	10
MF	GO:0048156	tau protein binding	0.00656781	APOE/MAP2/BIN1	3
MF	GO:0005178	integrin binding	0.00774926	ITGB4/ITGB8/MMP14/EMP2/ECM2	5
MF	GO:0019842	vitamin binding	0.00866835	PCCA/MCCC1/DHTKD1/GCAT/GPT2	5
MF	GO:0015174	basic amino acid transmembrane transporter activity	0.00896495	SLC47A1/SLC7A4	2
MF	GO:0005506	iron ion binding	0.00940535	CYP1A1/LCN2/SCD/SCD5/CYP11A1	5
MF	GO:0004550	nucleoside diphosphate kinase activity	0.0100298	NME4/AK7	2
MF	GO:0050661	NADP binding	0.0103216	HIBADH/FMO4/GRHPR	3
MF	GO:0051015	actin filament binding	0.0106563	MYH14/MAP1S/FMNL3/SVIL/ADD3/BIN1	6
MF	GO:0004129	cytochrome-c oxidase activity	0.0111477	COX15/CYB5A	2
MF	GO:0010314	phosphatidylinositol-5-phosphate binding	0.0111477	PLEKHA5/PLA2G4A	2
MF	GO:0016408	C-acyltransferase activity	0.0123179	SCP2/GCAT	2
MF	GO:0016675	oxidoreductase activity, acting on a heme group of donors	0.0123179	COX15/CYB5A	2
MF	GO:0016874	ligase activity	0.0134189	ACSL6/PCCA/TTLL1/MCCC1/PCCB	5
MF	GO:0000062	fatty-acyl-CoA binding	0.0148111	SCP2/ALDH6A1	2
MF	GO:0004222	metalloendopeptidase activity	0.0148688	MMP25/MMP14/ECE1/UQCRC2	4
MF	GO:0016705	oxidoreductase activity, acting on paired donors, with incorporation or reduction of molecular oxygen	0.0150949	CYP1A1/SCD/SCD5/CYP11A1/FMO4	5
MF	GO:1901567	fatty acid derivative binding	0.0161322	SCP2/ALDH6A1	2
MF	GO:0120227	acyl-CoA binding	0.0189189	SCP2/ALDH6A1	2
MF	GO:0042277	peptide binding	0.0199647	VIPR1/RELA/APOE/ECE1/INSR/DHCR24/CCKBR	7
MF	GO:0004190	aspartic-type endopeptidase activity	0.0218922	PGA4/PGA3	2
MF	GO:0015453	oxidoreduction-driven active transmembrane transporter activity	0.0233925	NDUFS1/COX15/CYB5A	3
MF	GO:0070001	aspartic-type peptidase activity	0.0234467	PGA4/PGA3	2
MF	GO:0005520	insulin-like growth factor binding	0.0250451	ITGB4/INSR	2
MF	GO:0070273	phosphatidylinositol-4-phosphate binding	0.0250451	PLEKHA5/PLA2G4A	2
MF	GO:0031210	phosphatidylcholine binding	0.0283708	APOC1/SERPINA5	2
MF	GO:0005516	calmodulin binding	0.0286435	MYH14/CNN2/MAP2/ADD3/ITPKA	5
MF	GO:0001223	transcription coactivator binding	0.0300963	ZBTB17/RELA	2
MF	GO:0004175	endopeptidase activity	0.0306836	TMPRSS2/MMP25/MMP14/ECE1/UQCRC2/USP40/PGA4/PGA3	8
MF	GO:0020037	heme binding	0.0308761	CYP1A1/COX15/CYP11A1/CYB5A	4
MF	GO:0008200	ion channel inhibitor activity	0.0318626	ITPR1/SCN3B	2
MF	GO:0016248	channel inhibitor activity	0.0336687	ITPR1/SCN3B	2
MF	GO:0015171	amino acid transmembrane transporter activity	0.0347434	SLC47A1/SERINC3/SLC7A4	3
MF	GO:0046906	tetrapyrrole binding	0.0383536	CYP1A1/COX15/CYP11A1/CYB5A	4
MF	GO:0071949	FAD binding	0.0393186	ACOX2/DHCR24	2
MF	GO:0008395	steroid hydroxylase activity	0.0412764	CYP1A1/CYP11A1	2
MF	GO:0001046	core promoter sequence-specific DNA binding	0.0494607	ZBTB17/RELA	2
MF	GO:0019205	nucleobase-containing compound kinase activity	0.0494607	NME4/AK7	2
